# Supplementary material for: Polymer Crosslinked Activated Carbon Pellets for Dye Adsorption
Source: Materials (Basel). 2026 Jan 2;19(1):155. doi: 10.3390/ma19010155 (PMC12786828; doi:10.3390/ma19010155)
Supplement: Supplementary file 1 [file materials-19-00155-s001.zip]

Archive with 1 entries (1 files):
- materials-4033761-supplementary.pdf
